# Supplementary material for: Moving towards a complete molecular framework of the Nematoda: a focus on the Enoplida and early-branching clades
Source: BMC Evol Biol. 2010 Nov 12;10:353. doi: 10.1186/1471-2148-10-353 (PMC2995457; doi:10.1186/1471-2148-10-353)
Supplement: Additional file 3 — ARB databases containing 18S and 28S structural alignments for all nematode taxa used in phylogenetic analyses. Final rRNA gene alignments utilised for phylogenetic analyses in this study, contained in a database accessible using the ARB software suite (http://www.arb-home.de/). [file 1471-2148-10-353-S3.ZIP]

Archive with 7 entries (7 files):
- LSU_FinalDB_1Nov.arb
- LSU_FinalDB_1Nov.ARF
- SSU_FinalDB_Fullnem_1Nov.a00
- SSU_FinalDB_Fullnem_1Nov.a01
- SSU_FinalDB_Fullnem_1Nov.a02
- SSU_FinalDB_Fullnem_1Nov.arb
- SSU_FinalDB_Fullnem_1Nov.ARF
