# Supplementary material for: Moving towards a complete molecular framework of the Nematoda: a focus on the Enoplida and early-branching clades
Source: BMC Evol Biol. 2010 Nov 12;10:353. doi: 10.1186/1471-2148-10-353 (PMC2995457; doi:10.1186/1471-2148-10-353)
Supplement: Additional file 3 — ARB databases containing 18S and 28S structural alignments for all nematode taxa used in phylogenetic analyses. Final rRNA gene alignments utilised for phylogenetic analyses in this study, contained in a database accessible using the ARB software suite (http://www.arb-home.de/). [file 1471-2148-10-353-S3.ZIP › LSU_FinalDB_1Nov.ARF]

***** The following files may be a link to /home/user1/Desktop/LSU_FinalDB_1Nov.arb ********
